# Supplementary material for: Molecularly Imprinted Nanozymes for Selective Hydrolysis of Aromatic Carbonates Under Mild Conditions
Source: Nanomaterials (Basel). 2025 Jan 23;15(3):169. doi: 10.3390/nano15030169 (PMC11820003; doi:10.3390/nano15030169)
Supplement: Supplementary file 1 [file nanomaterials-15-00169-s001.zip]

Archive with 1 entries (1 files):
- nanomaterials-3392625-supplementary.pdf
